# Supplementary material for: The evolutionary pathway from a biologically inactive polypeptide sequence to a folded, active structural mimic of DNA
Source: Nucleic Acids Res. 2016 Apr 19;44(9):4289–303. doi: 10.1093/nar/gkw234 (PMC4872106; doi:10.1093/nar/gkw234)
Supplement: SUPPLEMENTARY DATA [file supp_gkw234_nar-00696-h-2016-File006.xlsx]

## Sheet: Supp fig S3
Mutant name	Total number of negative residues	pI of dimer	Number of negative residues in loops 1 and 2	Green region	Orange region	Purple region	AntiRestriction?	AntiMethylation?	Activity in 2AP assay	Filamentation?	Amino acids	1	2	3	4	5	6		7	8	9	10	11	12	13	14	15	16	17	18	19	20	21	22	23	24		25	26	27	28	29	30	31	32	33		34	35
Blue=library 1, Red=library 2, Green=library 3, Gray=active pocr mutants selected from library 3									Active, INactive, Partially Active		N terminus								Helix A																			Loop 1										Helix B
Pink=Wild type Ocr, White=mutant forms of Ocr from ref. 15									Yellow = ambiguous results
1.9	14	4.56	8	4	6	4	Y	Y	A		H	M	A	M	S	N	M		T	Y	N	N	V	F	N	H	A	Y	Q	M	L	K	E	N	I	R		Y	N	D	I	R	D	T	D	D		L	H
1.1	16	4.41	8	5	7	4	Y	Y	A		H	M	A	M	S	N	M		T	Y	N	N	V	F	N	H	A	Y	Q	M	L	K	E	N	I	R		Y	D	N	I	R	D	T	N	D		L	H
2.1	16	4.45	9	3	9	4	Y	Y	A		H	M	A	M	S	N	M		T	Y	N	N	V	F	N	H	A	Y	Q	M	L	K	E	N	I	R		Y	N	D	I	R	D	T	N	N		L	H
2.8	17	4.33	10	5	7	5	Y	Y	A		H	M	A	M	S	N	M		T	Y	N	N	V	F	N	H	A	Y	Q	M	L	K	E	N	I	R		Y	D	D	I	R	D	T	D	D		L	H
Mut7	23	4.2	7	3	9	11	Y	Y	A	N	H	M	A	M	S	N	M		T	Y	N	N	V	F	D	H	A	Y	E	M	L	K	E	N	I	R		Y	N	N	I	R	N	T	N	N		L	H
Ocr99	24	4.06	12	9	9	5	Y	Y	A	N	H	M	A	M	S	N	M		T	Y	N	N	V	F	D	H	A	Y	E	M	L	K	E	N	I	R		Y	D	D	I	R	D	T	D	D		L	H
Mut2	28	4.05	7	6	9	13	Y	Y	A	N	H	M	A	M	S	N	M		T	Y	N	N	V	F	D	H	A	Y	E	M	L	K	E	N	I	R		Y	N	N	I	R	N	T	N	N		L	H
Mut1	29	3.99	10	7	9	13	Y	Y	A	N	H	M	A	M	S	N	M		T	Y	N	N	V	F	N	H	A	Y	Q	M	L	K	Q	N	I	R		Y	N	N	I	R	D	T	D	D		L	H
Ocr109	29	3.96	12	9	9	9	Y	N	A	N	H	M	A	M	S	N	M		T	Y	N	N	V	F	D	H	A	Y	E	M	L	K	E	N	I	R		Y	D	D	I	R	D	T	D	D		L	H
Mut4	29	3.99	12	6	9	14	Y	Y	A	N	H	M	A	M	S	N	M		T	Y	N	N	V	F	D	H	A	Y	E	M	L	K	E	N	I	R		Y	D	D	I	R	D	T	D	D		L	H
Wild type Ocr	34	3.87	12	9	9	16	Y	Y	A	N	H	M	A	M	S	N	M		T	Y	N	N	V	F	D	H	A	Y	E	M	L	K	E	N	I	R		Y	D	D	I	R	D	T	D	D		L	H
D7	3	9.52	1	2	1	0	N	N	IN	N	H	M	A	M	S	N	M		T	Y	N	N	V	F	N	H	A	Y	E	M	L	K	Q	N	I	R		Y	N	N	I	R	N	T	N	N		L	H
H7	3	9.52	1	1	0	2			IN		H	M	A	M	S	N	M		T	Y	N	N	V	F	N	H	A	Y	Q	M	L	K	E	N	I	R		Y	N	N	I	R	N	T	D	N		L	H
2.5	5	8.73	1	2	1	2	N	N	IN	N	H	M	A	M	S	N	M		T	Y	N	N	V	F	N	H	A	Y	Q	M	L	K	E	N	I	R		Y	N	N	I	R	N	T	N	N		L	H
E2	5	8.73	2	1	1	3	N	N	IN		H	M	A	M	S	N	M		T	Y	N	N	V	F	N	H	A	Y	Q	M	L	K	Q	N	I	R		Y	N	N	I	R	D	T	N	N		L	H
ED9	5	8.73	2	2	1	2	N	N	IN	N	H	M	A	M	S	N	M		T	Y	N	N	V	F	N	H	A	Y	E	M	L	K	Q	N	I	R		Y	N	N	I	R	D	T	N	N		L	H
ED4	6	7.1	0	0	2	4	N	N	IN		H	M	A	M	S	N	M		T	Y	N	N	V	F	N	H	A	Y	Q	M	L	K	E	N	I	R		Y	N	N	I	R	N	T	N	N		L	H
ED10	6	9.52	1	2	2	2	N	N	IN	N	H	M	A	M	S	N	M		T	Y	N	N	V	F	N	H	A	Y	Q	M	L	K	Q	N	I	R		Y	N	N	I	R	N	T	N	N		L	H
G2=2	6	7.1	2	1	1	4			IN		H	M	A	M	S	N	M		T	Y	N	N	V	F	N	H	A	Y	Q	M	L	K	Q	N	I	R		Y	N	N	I	R	D	T	N	N		L	H
A11	6	7.1	3	2	2	2	N	N	IN		H	M	A	M	S	N	M		T	Y	N	N	V	F	D	H	A	Y	Q	M	L	K	Q	N	I	R		Y	N	D	I	R	N	T	N	N		L	H
A10	7	6.42	2	2	2	3	N	N	IN	N	H	M	A	M	S	N	M		T	Y	N	N	V	F	N	H	A	Y	Q	M	L	K	E	N	I	R		Y	N	N	I	R	N	T	D	N		L	H
D10	7	6.42	2	3	2	2	N	N	IN	N	H	M	A	M	S	N	M		T	Y	N	N	V	F	D	H	A	Y	Q	M	L	K	Q	N	I	R		Y	N	N	I	R	N	T	N	N		L	H
A2	7	6.42	2	2	2	3			IN		H	M	A	M	S	N	M		T	Y	N	N	V	F	N	H	A	Y	Q	M	L	K	E	N	I	R		Y	N	N	I	R	N	T	D	N		L	H
A8	7	6.42	2	2	2	3			IN		H	M	A	M	S	N	M		T	Y	N	N	V	F	N	H	A	Y	Q	M	L	K	E	N	I	R		Y	N	N	I	R	N	T	D	N		L	H
3.29	7	6.42	4	2	2	3	N	N	IN	N	H	M	A	M	S	N	M		T	Y	N	N	V	F	N	H	A	Y	Q	M	L	K	E	N	I	R		Y	N	D	I	R	D	T	D	N		L	H
ED3	8	6.03	2	2	2	4	N	N	IN	N	H	M	A	M	S	N	M		T	Y	N	N	V	F	D	H	A	Y	Q	M	L	K	E	N	I	R		Y	N	N	I	R	N	T	D	N		L	H
E5	8	6.02	3	2	2	4	N	N	IN	N	H	M	A	M	S	N	M		T	Y	N	N	V	F	D	H	A	Y	Q	M	L	K	Q	N	I	R		Y	N	D	I	R	N	T	N	N		L	H
E12	8	6.02	3	3	1	4			IN		H	M	A	M	S	N	M		T	Y	N	N	V	F	N	H	A	Y	E	M	L	K	E	N	I	R		Y	D	N	I	R	N	T	N	D		L	H
21+11	8	6.01	5	1	4	3			IN		H	M	A	M	S	N	M		T	Y	N	N	V	F	N	H	A	Y	Q	M	L	K	Q	N	I	R		Y	N	D	I	R	N	T	N	N		L	H
113.2	8	6.02	5	1	4	3			IN	N	H	M	A	M	S	N	M		T	Y	N	N	V	F	N	H	A	Y	Q	M	L	K	E	N	I	R		Y	N	N	I	R	N	T	D	N		L	H
3.2	8	6.01	6	1	4	3	N	N	IN	N	H	M	A	M	S	N	M		T	Y	N	N	V	F	N	H	A	Y	Q	M	L	K	E	N	I	R		Y	D	N	I	R	D	T	N	N		L	H
H3	9	5.66	3	3	2	4			IN		H	M	A	M	S	N	M		T	Y	N	N	V	F	D	H	A	Y	Q	M	L	K	Q	N	I	R		Y	N	D	I	R	N	T	N	N		L	H
G7	9	5.65	6	2	4	3			IN		H	M	A	M	S	N	M		T	Y	N	N	V	F	N	H	A	Y	Q	M	L	K	Q	N	I	R		Y	N	D	I	R	D	T	N	N		L	H
B12	10	5.36	6	2	4	4	N		IN		H	M	A	M	S	N	M		T	Y	N	N	V	F	N	H	A	Y	E	M	L	K	E	N	I	R		Y	N	D	I	R	D	T	N	N		L	H
G8	11	5.06	4	2	3	6			IN		H	M	A	M	S	N	M		T	Y	N	N	V	F	N	H	A	Y	Q	M	L	K	Q	N	I	R		Y	N	D	I	R	D	T	N	N		L	H
DG10	11	4.71	7	3	4	4		N	IN	Y	H	M	A	M	S	N	M		T	Y	N	N	V	F	N	H	A	Y	E	M	L	K	E	N	I	R		Y	N	D	I	R	D	T	D	D		L	H
C2	13	4.75	5	3	4	6			IN		H	M	A	M	S	N	M		T	Y	N	N	V	F	N	H	A	Y	Q	M	L	K	E	N	I	R		Y	N	D	I	R	D	T	N	N		L	H
DG12	13	4.72	6	3	6	4	N	N	IN	N	H	M	A	M	S	N	M		T	Y	N	N	V	F	N	H	A	Y	Q	M	L	K	E	N	I	R		Y	N	D	I	R	D	T	N	N		L	H
S8	13	4.75	7	2	6	5	N	N	IN	N	H	M	A	M	S	N	M		T	Y	N	N	V	F	N	H	A	Y	E	M	L	K	E	N	I	R		Y	N	D	I	R	D	T	N	N		L	H
MM6	13	4.75	7	1	4	8			IN		H	M	A	M	S	N	M		T	Y	N	N	V	F	N	H	A	Y	Q	M	L	K	E	N	I	R		Y	D	D	I	R	D	T	N	N		L	H
S9	13	4.75	7	2	6	5			IN		H	M	A	M	S	N	M		T	Y	N	N	V	F	N	H	A	Y	E	M	L	K	E	N	I	R		Y	N	D	I	R	D	T	N	N		L	H
DG3	13	4.72	8	2	6	5	N	N	IN		H	M	A	M	S	N	M		T	Y	N	N	V	F	N	H	A	Y	Q	M	L	K	E	N	I	R		Y	D	D	I	R	D	T	N	N		L	H
Mut10	18	4.42	2	3	4	11	N	N	IN	N	H	M	A	M	S	N	M		T	Y	N	N	V	F	D	H	A	Y	E	M	L	K	E	N	I	R		Y	N	N	I	R	N	T	N	N		L	H
Mut11	23	4.18	2	6	4	13	N	N	IN	N	H	M	A	M	S	N	M		T	Y	N	N	V	F	D	H	A	Y	E	M	L	K	E	N	I	R		Y	N	N	I	R	N	T	N	N		L	H
Mut13	24	4.1	7	6	4	14	N	N	IN	N	H	M	A	M	S	N	M		T	Y	N	N	V	F	D	H	A	Y	E	M	L	K	E	N	I	R		Y	D	D	I	R	D	T	D	D		L	H
ED6	6	7.1	1	0	3	3	N	N	PA	Y	H	M	A	M	S	N	M		T	Y	N	N	V	F	N	H	A	Y	Q	M	L	K	E	N	I	R		Y	N	N	I	R	N	T	N	N		L	H
12+8	6	7.1	3	0	3	3	N	N	PA	FEW	H	M	A	M	S	N	M		T	Y	N	N	V	F	N	H	A	Y	Q	M	L	K	Q	N	I	R		Y	N	D	I	R	N	T	N	N		L	H
ED5	6	7.1	3	1	2	3	N	N	PA	N	H	M	A	M	S	N	M		T	Y	N	N	V	F	D	H	A	Y	Q	M	L	K	Q	N	I	R		Y	N	D	I	R	N	T	N	N		L	H
12+5	8	6.01	4	2	2	4	N	N	PA		H	M	A	M	S	N	M		T	Y	N	N	V	F	N	H	A	Y	Q	M	L	K	Q	N	I	R		Y	D	N	I	R	D	T	N	N		L	H
12+7	9	5.67	5	2	3	4	N		PA		H	M	A	M	S	N	M		T	Y	N	N	V	F	N	H	A	Y	Q	M	L	K	Q	N	I	R		Y	D	N	I	R	D	T	N	N		L	H
21+9	9	5.66	6	0	4	5	N	N	PA		H	M	A	M	S	N	M		T	Y	N	N	V	F	N	H	A	Y	Q	M	L	K	Q	N	I	R		Y	N	D	I	R	D	T	N	N		L	H
113.3	10	5.34	5	2	3	5		N	PA	N	H	M	A	M	S	N	M		T	Y	N	N	V	F	D	H	A	Y	Q	M	L	K	E	N	I	R		Y	D	N	I	R	D	T	N	N		L	H
113.4	10	5.34	6	1	4	5			PA	N	H	M	A	M	S	N	M		T	Y	N	N	V	F	N	H	A	Y	Q	M	L	K	Q	N	I	R		Y	D	N	I	R	D	T	N	N		L	H
B4	11	5.06	6	2	5	4	N	N	PA		H	M	A	M	S	N	M		T	Y	N	N	V	F	N	H	A	Y	Q	M	L	K	E	N	I	R		Y	D	N	I	R	D	T	N	N		L	H
2.4	13	4.75	6	1	5	7	N	N	PA	Smaller Filaments	H	M	A	M	S	N	M		T	Y	N	N	V	F	N	H	A	Y	E	M	L	K	Q	N	I	R		Y	N	D	I	R	D	T	N	N		L	H
ED1	4	7.1	0						PA or Toxic		H	M	A	M	S	N	M		T	Y	N	N	V	F	N	H	A	Y	Q	M	L	K	D	N	I	R		Y	N	N	I	R	N	T	N	N		L	H
H2	6	7.1	0						PA or Toxic		H	M	A	M	S	N	M		T	Y	N	N	V	F	N	H	A	Y	Q	M	L	K	E	N	I	R		Y	N	N	I	R	N	T	N	N		L	H
ED2	7	6.39	1						PA or Toxic		H	M	A	M	S	N	M		T	Y	N	N	V	F	N	H	A	Y	Q	M	L	K	E	N	I	R		Y	N	N	I	R	N	T	N	N		L	H
G3	9	5.67	4						PA or Toxic		H	M	A	M	S	N	M		T	Y	N	N	V	F	N	H	A	Y	Q	M	L	K	Q	N	I	R		Y	N	D	I	R	D	T	N	N		L	H
21+4	9	5.64	6						PA or Toxic		H	M	A	M	S	N	M		T	Y	N	N	V	F	N	H	A	Y	Q	M	L	K	Q	N	I	R		Y	D	D	I	R	D	T	N	N		L	H
21+5	9	5.67	6						PA or Toxic	N	H	M	A	M	S	N	M		T	Y	N	N	V	F	N	H	A	Y	Q	M	L	K	Q	N	I	R		Y	N	D	I	R	N	T	N	N		L	H
MM10	9	5.66	6						PA or Toxic		H	M	A	M	S	N	M		T	Y	N	N	V	F	N	H	A	Y	Q	M	L	K	Q	N	I	R		Y	D	N	I	R	D	T	N	N		L	H
MM3	13	4.72	6						PA or Toxic		H	M	A	M	S	N	M		T	Y	N	N	V	F	N	H	A	Y	Q	M	L	K	Q	N	I	R		Y	D	N	I	R	D	T	N	N		L	H
MM8	13	4.72	6						PA or Toxic		H	M	A	M	S	N	M		T	Y	N	N	V	F	N	H	A	Y	Q	M	L	K	Q	N	I	R		Y	D	N	I	R	D	T	N	N		L	H
MM12	13	4.75	7						PA or Toxic		H	M	A	M	S	N	M		T	Y	N	N	V	F	N	H	A	Y	Q	M	L	K	Q	N	I	R		Y	D	N	I	R	D	T	D	N		L	H
DG11	15	4.35	7						PA or Toxic		H	M	A	M	S	N	M		T	Y	N	N	V	F	N	H	A	Y	Q	M	L	K	E	N	I	R		Y	D	D	I	R	D	T	D	N		L	H
Ocr/pocr	17	4.37	12	6	7	4	Y	N	PA*	Y	H	M	A	M	S	N	M		T	Y	N	N	V	F	D	H	A	Y	E	M	L	K	E	N	I	R		Y	D	D	I	R	D	T	D	D		L	H
Mut16	24	4.1	5	7	4	13	Y	N	PA*	Y	H	M	A	M	S	N	M		T	Y	N	N	V	F	N	H	A	Y	Q	M	L	K	Q	N	I	R		Y	N	N	I	R	D	T	D	D		L	H
Mut3	28	4.11	6	9	3	16	Y	N	PA*	Y	H	M	A	M	S	N	M		T	Y	N	N	V	F	D	H	A	Y	E	M	L	K	E	N	I	R		Y	D	D	I	R	D	T	D	D		L	H
Mut12	29	3.96	7	9	4	16	Y	N	PA*	Y	H	M	A	M	S	N	M		T	Y	N	N	V	F	D	H	A	Y	E	M	L	K	E	N	I	R		Y	D	D	I	R	D	T	D	D		L	H
G2=8	4	9.05	0	0	1	3	N	N	Toxic	Smaller Filaments	H	M	A	M	S	N	M		T	Y	N	N	V	F	N	H	A	Y	Q	M	L	K	E	N	I	R		Y	N	N	I	R	N	T	N	N		L	H
ED5*	4	9.25	0	0	0	4	N	N	Toxic		H	M	A	M	S	N	M		T	Y	N	N	V	F	N	H	A	Y	Q	M	L	K	E	N	I	R		Y	N	N	I	R	N	T	N	N		L	H
G1=8	4	9.25	2	0	2	2			Toxic		H	M	A	M	S	N	M		T	Y	N	N	V	F	N	H	A	Y	Q	M	L	K	Q	N	I	R		Y	N	N	I	R	D	T	N	N		L	H
MM2	7	6.42	4	0	2	5		N	Toxic	y	H	M	A	M	S	N	M		T	Y	N	N	V	F	N	H	A	Y	Q	M	L	K	Q	N	I	R		Y	D	N	I	R	D	T	N	N		L	H
2.1	8	6.02	6	0	4	4	N	N	Toxic	y	H	M	A	M	S	N	M		T	Y	N	N	V	F	N	H	A	Y	Q	M	L	K	Q	N	I	R		Y	N	D	I	R	D	T	N	N		L	H
21+1	9	5.68	4	0	2	7	N	N	Toxic	y	H	M	A	M	S	N	M		T	Y	N	N	V	F	N	H	A	Y	Q	M	L	K	Q	N	I	R		Y	N	D	I	R	D	T	N	N		L	H
G2=7	9	5.66	6	0	5	4	N	N	Toxic	y	H	M	A	M	S	N	M		T	Y	N	N	V	F	N	H	A	Y	Q	M	L	K	Q	N	I	R		Y	D	N	I	R	D	T	N	N		L	H
B7	10	5.36	4	3	3	4	N	N	Toxic		H	M	A	M	S	N	M		T	Y	N	N	V	F	N	H	A	Y	Q	M	L	K	E	N	I	R		Y	D	N	I	R	D	T	N	N		L	H
21+10	11	5.03	5	1	4	6	N	N	Toxic	Y	H	M	A	M	S	N	M		T	Y	N	N	V	F	N	H	A	Y	Q	M	L	K	Q	N	I	R		Y	N	D	I	R	D	T	N	N		L	H
21+6	11	5.03	8	0	5	6	N		Toxic	Y	H	M	A	M	S	N	M		T	Y	N	N	V	F	N	H	A	Y	Q	M	L	K	Q	N	I	R		Y	D	D	I	R	D	T	N	N		L	H
DG4	12	4.85	7	2	5	5		N	Toxic	Smaller Filaments	H	M	A	M	S	N	M		T	Y	N	N	V	F	N	H	A	Y	Q	M	L	K	E	N	I	R		Y	D	D	I	R	D	T	N	N		L	H
21+8	13	4.72	6	3	4	6	N	N	Toxic	y	H	M	A	M	S	N	M		T	Y	N	N	V	F	D	H	A	Y	Q	M	L	K	Q	N	I	R		Y	N	D	I	R	D	T	N	N		L	H
3.11	15	4.46	8	5	6	4	Y	Y	Toxic	Smaller Filaments	H	M	A	M	S	N	M		T	Y	N	N	V	F	N	H	A	Y	Q	M	L	K	E	N	I	R		Y	D	N	I	R	D	T	N	D		L	H
pocr	0	9.99	0	0	0	0	N	N			H	M	A	M	S	N	M		T	Y	N	N	V	F	N	H	A	Y	Q	M	L	K	Q	N	I	R		Y	N	N	I	R	N	T	N	N		L	H
[truncated: 83 more columns]
